# Supplementary material for: The Association between Education Outside the Classroom and Physical Activity: Differences Attributable to the Type of Space?
Source: Children (Basel). 2021 Jun 7;8(6):486. doi: 10.3390/children8060486 (PMC8227423; doi:10.3390/children8060486)
Supplement: Supplementary file 1 [file children-08-00486-s001.zip]

Archive with 1 entries (1 files):
- children-1227476-supplementary.pdf
